# Supplementary material for: Shotgun metagenomics captures more microbial diversity than targeted 16S rRNA gene sequencing for field specimens and preserved museum specimens
Source: PLoS One. 2023 Sep 19;18(9):e0291540. doi: 10.1371/journal.pone.0291540 (PMC10508626; doi:10.1371/journal.pone.0291540)
Supplement: S1 Table — (CSV) [file pone.0291540.s008.csv]

Sample/File	#Seq	Total bp
1151_S44_R1_001	10074735	1521284985
11919_S67_R1_001	30165163	4554939613
1489_S125_R1_001	22345028	3374099228
1490_S74_R1_001	29571665	4465321415
14910_S55_R1_001	13760971	2077906621
14914_S32_R1_001	27332784	4127250384
1700_S35_R1_001	18119300	2736014300
2194_S50_R1_001	25643283	3872135733
22967_S43_R1_001	22190275	3350731525
2564_S113_R1_001	9108413	1375370363
3007_S38_R1_001	18791680	2837543680
4572_S79_R1_001	29748544	4492030144
7073-G_S128_R1_001	13087222	1976170522
7074-G_S129_R1_001	54875278	8286166978
7076-G_S131_R1_001	32746324	4944694924
7078-G_S132_R1_001	25236292	3810680092
7079-G_S130_R1_001	26314065	3973423815
7405_S62_R1_001	20082540	3032463540
1151_S44_R2_001	10074735	1521284985
11919_S67_R2_001	30165163	4554939613
1489_S125_R2_001	22345028	3374099228
1490_S74_R2_001	29571665	4465321415
14910_S55_R2_001	13760971	2077906621
14914_S32_R2_001	27332784	4127250384
1700_S35_R2_001	18119300	2736014300
2194_S50_R2_001	25643283	3872135733
22967_S43_R2_001	22190275	3350731525
2564_S113_R2_001	9108413	1375370363
3007_S38_R2_001	18791680	2837543680
4572_S79_R2_001	29748544	4492030144
7073-G_S128_R2_001	13087222	1976170522
7074-G_S129_R2_001	54875278	8286166978
7076-G_S131_R2_001	32746324	4944694924
7078-G_S132_R2_001	25236292	3810680092
7079-G_S130_R2_001	26314065	3973423815
7405_S62_R2_001	20082540	3032463540
