# Supplementary material for: Shotgun metagenomics captures more microbial diversity than targeted 16S rRNA gene sequencing for field specimens and preserved museum specimens
Source: PLoS One. 2023 Sep 19;18(9):e0291540. doi: 10.1371/journal.pone.0291540 (PMC10508626; doi:10.1371/journal.pone.0291540)
Supplement: S2 Table — Both raw counts and DADA2 filtered counts are given. (CSV) [file pone.0291540.s009.csv]

Sample ID	Raw Counts (SE)	DADA2 Filtered Read Counts
1151	24101	7001
11919	30850	13135
1489	22548	12667
1490	22521	5778
14910	33259	12701
14914	26293	8347
1700	26572	9432
2194	28930	9139
22967	9749	5876
2564	8646	5187
3007	24985	6833
4572	8263	3025
7073	27820	14136
7074	26891	22587
7076	10972	6684
7078	9891	6846
7079	15551	7535
7405	29786	15044
