# Supplementary material for: Shotgun metagenomics captures more microbial diversity than targeted 16S rRNA gene sequencing for field specimens and preserved museum specimens
Source: PLoS One. 2023 Sep 19;18(9):e0291540. doi: 10.1371/journal.pone.0291540 (PMC10508626; doi:10.1371/journal.pone.0291540)
Supplement: S1 File — (CSV) [file pone.0291540.s010.csv]

Museum	Field #	Record#	Museum/Catalogue #	Shotgun Reads per Sample	Swab Type	Preservation Fluid	Family	Species	Country	State	County	Locality	Latitude	Longitude	Error (m)	Sex	Mass (g)	SVL (cm)	Tail length (mm)	Year Collected	Date Collected	Time Collected	Date Preserved	Collector/Recorder	Tissue	Voucher	Notes
INHS	25009		22967	22190275	Gut	70% ETOH	Ranidae	Rana pipiens	USA	IL	Kane	John Duerr Forest Preserve	41.974993	-88.316673			46.18	7.6		2012	06/02/12			T G Anton
INHS			2194	25643283	Gut	70% ETOH	Ranidae	Rana pipiens	USA	IL	McHenry	Chemung	42.41642	-88.66459			30.07	7.1		1947	07/09/47			P W Smith			vertical, ventral cut; to viscera
INHS			1700	18119300	Gut	70% ETOH	Ranidae	Rana pipiens	USA	IL	McHenry	Lake Pistakee	42.38597	-88.2086			13.16	5.5		1937	10/08/37			E J Koestner			horizontal, ventral cut to viscera
UIUC			1489	22345028	Gut	70% ETOH	Ranidae	Rana pipiens	USA	WI	Dodge	Beaver Dam	43.46356	-88.85316	2589		1.44	3		1901	07/28/01
UIUC	1203		11919	30165163	Gut	70% ETOH	Ranidae	Rana pipiens	USA	IL	Lake	Lake Forest, Middle Fork Savanna	42.25591	-87.88607			15.1	5.5		1993	08/29/93			K S Mierzwa
INHS			1151	10074735	Gut	70% ETOH	Ranidae	Rana pipiens	USA	IL	McHenry	Marengo, Kishwaukee Riv.	42.25006	-88.60632			7.44	4.3		1926	08/06/26
UIUC			1490	29571665	Gut	70% ETOH	Ranidae	Rana pipiens	USA	WI	Dodge	Beaver Dam	43.46356	-88.85316	2589		1.41	2.75		1901	07/28/01
UIUC			1491	13760971	Gut	70% ETOH	Ranidae	Rana pipiens	USA	WI	Dodge	Beaver Dam	43.46356	-88.85316	2589		36.5	7.3		1892	September			W E Snyder			vertical, ventral cut, to viscera
INHS			14914	27332784	Gut	70% ETOH	Ranidae	Rana pipiens	USA	WI	Buffalo	Buffalo Slough	44.43311	-91.78709	1142		4.9	3.75		1968				R Behrstock			Extent is quarter section
MPM			2564	9108413	Gut	70% ETOH	Ranidae	Rana pipiens	USA	WI	Walworth	PELL LAKE, T01N R18E					17.56	5.4		1935	08/13/35			J Knony
UIUC			3007	18791680	Gut	70% ETOH	Ranidae	Rana pipiens	USA	IL	Winnebago	3 mi S Harrison	42.38392	-89.19423			36.75	7.4		1948	08/13/48			H Shoemaker, Q Pickering			diagnol?
MPM		M 17	4572	29748544	Gut	70% ETOH	Ranidae	Rana pipiens	USA	WI	Walworth	BLUFF CREEK, E OF HWY P BRIDGE, T04N R15E Sec. 23 NE4					15.6	5.75		1971	09/08/71			JL Briggs
TNHC	DRD 7073-G		TNHC 114778	13087222	Gut		Ranidae	Rana pipiens	USA	South Dakota	Edmunds	Lassle-Biffert WPA, along Co Rd 1	45.26913	-99.61661	-	F	24.12	66	-	2020	10 September 2020	1558 h	12 September 2020	DRD	Y	WB	collected alive; gut + skin swab
TNHC	DRD 7074-G		TNHC 114779	54875278	Gut		Ranidae	Rana pipiens	USA	South Dakota	Edmunds	Lassle-Biffert WPA, along Co Rd 1	45.26913	-99.61661	-	F	19.91	60	-	2020	10 September 2020	1558 h	12 September 2020	DRD	Y	WB	collected alive; gut + skin swab
TNHC	DRD 7076-G		TNHC 114781	32746324	Gut		Ranidae	Rana pipiens	USA	South Dakota	Spink	Twin Lakes Diversion Ditch GPA, along 179th St	44.79289	-98.52778	-	juv.	7.49	47	-	2020	10 September 2020	1824 h	12 September 2020	DRD	Y	WB	collected alive; gut + skin swab
TNHC	DRD 7078-G		TNHC 114783	25236292	Gut		Ranidae	Rana pipiens	USA	South Dakota	Brookings	SDSU Oak Lake Field Station, near farm residence	44.50467	-96.53244	-	M	41.71	75	-	2020	11 September 2020	2000 h	12 September 2020	DRD	Y	WB	collected alive; gut + skin swab; gut had black (food?) material inside
TNHC	DRD 7079-G		TNHC 114784	26314065	Gut		Ranidae	Rana pipiens	USA	South Dakota	Brookings	SDSU Oak Lake Field Station, along road to Oak Lake	44.51079	-96.5292	-	M	17.33	61	-	2020	11 September 2020	2130 h	12 September 2020	DRD	Y	WB	collected alive; gut + skin swab
INHS			7405	20082540	Gut	70% ETOH	Ranidae	Rana pipiens	USA	IL	Lake	Antioch	42.47762	-88.09597		female	39.46	7.65		1954	06/15/54			Sanderson, T E Moore			eggs
